# Supplementary material for: Glasshouse Evaluation of the Black Soldier Fly Waste Product HexaFrass™ as an Organic Fertilizer
Source: Insects. 2021 Oct 28;12(11):977. doi: 10.3390/insects12110977 (PMC8625123; doi:10.3390/insects12110977)
Supplement: Supplementary file 1 [file insects-12-00977-s001.zip]

Archive with 1 entries (1 files):
- insects-1418501-SUPPLEMENTARY.pdf
